# Supplementary material for: Whole-Genome Sequencing Reveals Multiple Subpopulations of Dominant and Persistent Lineage I Isolates of Listeria monocytogenes in Two Meat Processing Facilities during 2011–2015
Source: Microorganisms. 2022 May 23;10(5):1070. doi: 10.3390/microorganisms10051070 (PMC9147069; doi:10.3390/microorganisms10051070)
Supplement: Supplementary file 1 [file microorganisms-10-01070-s001.zip]

Archive with 1 entries (1 files):
- microorganisms-1686394-supplementary.xlsx
