# Supplementary material for: Whole-Genome Sequencing Reveals Multiple Subpopulations of Dominant and Persistent Lineage I Isolates of Listeria monocytogenes in Two Meat Processing Facilities during 2011–2015
Source: Microorganisms. 2022 May 23;10(5):1070. doi: 10.3390/microorganisms10051070 (PMC9147069; doi:10.3390/microorganisms10051070)
Supplement: Supplementary file 1 [file microorganisms-10-01070-s001.zip › microorganisms-1686394-supplementary.xlsx]

## Sheet: Table S1
Isolate ID	Genus	Species	Lineage	NCBI_ACCESSION
JLm_01	Listeria	monocytogenes	I	SAMN10241673
JLm_02	Listeria	monocytogenes	I	SAMN10241699
JLm_03	Listeria	monocytogenes	I	SAMN10241652
JLm_04	Listeria	monocytogenes	I	SAMN10241668
JLm_05	Listeria	monocytogenes	I	SAMN10241661
JLm_06	Listeria	monocytogenes	I	SAMN10241659
JLm_07	Listeria	monocytogenes	I	SAMN10241671
JLm_08	Listeria	monocytogenes	I	SAMN10241693
JLm_09	Listeria	monocytogenes	I	SAMN10241689
JLm_10	Listeria	monocytogenes	I	SAMN10241684
JLm_11	Listeria	monocytogenes	I	SAMN10241682
JLm_12	Listeria	monocytogenes	I	SAMN10241702
JLm_13	Listeria	monocytogenes	I	SAMN10241662
JLm_14	Listeria	monocytogenes	I	SAMN10241706
JLm_15	Listeria	monocytogenes	I	SAMN10241672
JLm_16	Listeria	monocytogenes	I	SAMN10241703
JLm_17	Listeria	monocytogenes	I	SAMN10241669
JLm_18	Listeria	monocytogenes	I	SAMN10241688
JLm_19	Listeria	monocytogenes	I	SAMN10241707
JLm_20	Listeria	monocytogenes	I	SAMN10241705
JLm_21	Listeria	monocytogenes	I	SAMN10241657
JLm_22	Listeria	monocytogenes	I	SAMN10241700
JLm_23	Listeria	monocytogenes	I	SAMN10241691
JLm_24	Listeria	monocytogenes	I	SAMN10241690
JLm_25	Listeria	monocytogenes	I	SAMN10241708
JLm_26	Listeria	monocytogenes	I	SAMN10241692
JLm_27	Listeria	monocytogenes	I	SAMN10241701
JLm_28	Listeria	monocytogenes	I	SAMN10241686
JLm_29	Listeria	monocytogenes	I	SAMN10241687
JLm_30	Listeria	monocytogenes	I	SAMN10241685
JLm_31	Listeria	monocytogenes	I	SAMN10241683
JLm_32	Listeria	monocytogenes	I	SAMN10241709
JLm_33	Listeria	monocytogenes	I	SAMN10241704
JLm_34	Listeria	monocytogenes	I	SAMN10241660
JLm_35	Listeria	monocytogenes	I	SAMN10241658
JLm_36	Listeria	monocytogenes	I	SAMN10241694
JLm_37	Listeria	monocytogenes	II	SAMN10241654
